# Supplementary material for: Utility of baseline, interim and end-of-treatment 18F-FDG PET/CT in extranodal natural killer/T-cell lymphoma patients treated with L-asparaginase/pegaspargase
Source: Sci Rep. 2017 Jan 24;7:41057. doi: 10.1038/srep41057 (PMC5259805; doi:10.1038/srep41057)
Supplement: Supplementary Dateset 1 [file srep41057-s1.xls]

## Sheet: Sheet1
Utility of baseline, interim and end-of-treatment 18 F-FDG PET/CT in extranodal natural killer/T-cell lymphoma patients treated with L-asparaginase/pegaspargase
Yu Chang, Xiaorui Fu, Zhenchang Sun, Xinli Xie, Ruihua Wang, Zhaoming Li, Xudong Zhang, Guangyao Sheng,Mingzhi zhang
Patients number	sex	age	lesion site	SUVmax	stage	IPI	KIPI	bone marrow	ECOG	LDH	B symptoms	chemotherapy	progression	death	progression free time(month)	survival time(month)	follow-up time(month)	I-PET	E-PET	HLH	WBMTV40%	WBTLG
1	F	34	nasopharynx，cervical lymph nodes,retroperitoneal lymph nodes	10.1	3	2	1	no	2	278	no	DDGP*6 cycles	no	no	55	55	55	negative	negative		4.02	28.29
2	M	64	Nasal Cavity,cervical lymph nodes,spleen	18	3	1	2	no	0	167	yes	DDGP*6 cycles	no	no	50	50	50		negative		3.1	23.91
3	F	17	Paranasal Sinus,nasopharynx，mediastinal and retroperitoneal lymph nodes	21.2	3	2	2	no	1	260	yes	modified smile*6 cycles	no	no	49	49	49		negative		20.79	152.06
4	F	31	muscle,soft tissue,cervical lymph nodes,tonsil,colon,nasopharynx	22.4	4	1	3	no	2	174	yes	modified smile*6 cycles	yes	yes	3	9	9	positive			7.19	49.26
5	M	54	nasal cavity,nasopharynx,paranasal sinus,cervical lymph nodes,trachea, pericardia,testis,skin	19	4	3	4	no	1	454	yes	DDGP*6 cycles	yes	yes	13	14	14		negative		153.71	1838.51
6	F	43	nasal cavity,nasopharynx,cervical lymph nodes,retroperitoneal lymph nodes	9.8	3	2	2	no	2	190	yes	DDGP*6 cycles	no	no	41	41	41	negative			13.21	83.22
7	M	62	nasopharynx,tonsil,cervical lymph nodes	9.9	2	2	1	no	2	160	no	DDGP*3 cycles+RT	yes	no	6	36	36	positive			11.35	70.97
8	M	17	nasal cavity，nasopharynx, nasal septum，skin	12.2	4	4	3	no	2	428	yes	modified smile*6 cycles	yes	yes	10	19	19	positive	negative		65.62	354.02
9	F	35	nasal cavity，cervical lymph nodes,lower jawbone	22.4	4	1	3	no	1	289	no	DDGP*6 cycles	no	no	31	31	31	positive	positive		5.4	31.87
10	F	40	nasal cavity，cervical lymph nodes	28.8	2	1	3	no	1	439	no	DDGP*3 cycles+RT	yes	yes	11	17	17	positive			5.58	44.01
11	M	18	nasal cavity，nasopharynx,tonsil,cervical lymph nodes,rectum，bone	16.3	4	1	4	no	1	320	yes	DDGP*6 cycles	yes	yes	4	10	10	negative			110.92	754.26
12	M	36	esophagus	15.5	4	1	2	no	1	203	yes	modified smile*6 cycles	yes	yes	13	15	15	negative	positive	HLH	21.34	204.86
13	F	36	laryngopharynx, oropharynx，cervical lymph nodes	10.9	2	0	1	no	1	204	no	DDGP*3 cycles+RT	no	no	20	20	20	negative			17.84	39.07
14	F	27	nasal cavity，cervical lymph nodes	8.9	2	1	3	no	1	210	yes	modified smile*3 cycles+RT	no	no	20	20	20	negative			9.08	45.4
15	M	37	soft tissue，lung	16.9	4	4	3	no	2	679	yes	modified smile*6 cycles	no	no	19	19	19		negative		238.75	1444.82
16	F	48	nasal cavity,nasopharynx,cervical lymph nodes,mediastinal and retroperitoneal lymph nodes	16.9	3	3	3	no	2	473	yes	DDGP*6 cycles	no	no	19	19	19		positive		15.11	104.45
17	M	52	nasal cavity,soft tissue, inguinal lymph nodes	4.9	4	2	1	no	1	202	no	modified smile*6 cycles	no	no	19	19	19	negative			45.74	146.37
18	M	18	nasal cavity，nasopharynx,cervical lymph nodes,mediastinal and retroperitoneal lymph nodes	9.2	3	0	2	no	1	190	no	modified smile*6 cycles+ASCT	no	no	18	18	18	negative			3.03	12.49
19	M	18	nasal cavity，cervical lymph nodes	23.5	2	1	3	no	1	706	yes	modified smile*3 cycles+RT	yes	no	4	16	16	positive		HLH	20.56	45.33
20	M	61	skin,colon	14.6	4	2	1	no	2	210	no	modified smile*6 cycles	yes	no	7	16	16		negative		17.5	105.06
21	M	28	nasal cavity，nasopharynx,tonsil,cervical lymph nodes	16.3	2	0	2	no	0	155	yes	modified smile*3 cycles+RT	yes	no	3	15	15	positive			18.14	72.09
22	M	50	nasopharynx，cervical lymph nodes	11.2	2	0	2	no	1	168	yes	DDGP*3 cycles+RT	no	yes	15	15	15	positive	negative		13.53	106.08
23	M	50	nasal cavity，cervical lymph nodes	15.8	2	1	3	no	1	412	yes	modified smile*3 cycles+RT	no	no	11	11	11	positive			11.24	74.76
24	M	47	nasal cavity	12.3	1	1	2	no	1	202	yes	DDGP*3 cycles+RT	no	no	46	46	46		negative		2.05	13.1
25	F	37	nasal cavity	9.4	1	0	0	no	1	139	no	DDGP*3 cycles+RT	yes	no	26	45	45		negative		8.98	51.54
26	M	26	nasopharynx，cervical lymph nodes	8.9	2	0	2	no	0	229	yes	modified smile*3 cycles+RT	yes	no	26	41	41		negative		4.43	10.63
27	F	41	nasal cavity，cervical lymph nodes	12.1	2	1	3	no	2	289	no	modified smile*3 cycles+RT	no	no	30	30	30		negative		2.31	27.44
28	M	66	nasal cavity，cervical lymph nodes	14.1	2	1	0	no	2	210	no	modified smile*3 cycles+RT	no	no	28	28	28	positive			1.47	11.45
29	F	28	nasal cavity	13.7	1	0	0	no	0	127	no	modified smile*3 cycles+RT	no	no	28	28	28	negative			2.1	18.9
30	F	35	nasal cavity	18.9	1	0	0	no	1	261	no	modified smile*3 cycles+RT	no	no	28	28	28	negative			10.9	40.2
31	F	26	nasal cavity	17.3	1	0	1	no	1	151	yes	modified smile*3 cycles+RT	no	no	27	27	27		negative		1.61	14.62
32	M	49	nasal cavity	3.5	1	0	0	no	1	161	no	DDGP*3 cycles+RT	no	no	26	26	26	positive	positive		7.03	11.53
33	M	38	nasal cavity，cervical lymph nodes	16.3	2	1	2	no	1	267	yes	modified smile*3 cycles+RT	no	no	24	24	24	negative	negative		3.56	39.52
34	F	47	nasal cavity	22	1	1	1	no	1	286	yes	modified smile*3 cycles+RT	no	no	9	9	9	negative	negative		2.74	41.1
35	M	43	nasal cavity，oropharynx,cervical lymph nodes	8.7	2	1	2	no	1	263	yes	DDGP*3 cycles+RT	yes	no	6	22	22	negative			13.56	76.98
36	F	51	nasopharynx,nasal cavity,tonsil	12.6	2	1	2	no	1	249	yes	DDGP*3 cycles+RT	yes	no	6	6	6	positive	positive		16.7	116.9
37	F	29	nasopharynx,nasal cavity,cervical lymph nodes	10.4	2	1	1	no	1	120	yes	modified smile*3 cycles+RT	no	no	6	6	6	negative			3.98	25.07
38	M	59	nasal cavity	3.3	1	0	0	no	0	198	no	DDGP*3 cycles+RT	no	no	12	12	12	negative			7.84	19.6
39	F	42	nasal cavity，cervical lymph nodes	6.9	2	0	0	no	0	133	no	modified smile*3 cycles+RT	no	no	11	11	11		negative		0.75	3.08
40	F	45	nasal cavity，cervical lymph nodes	28.8	2	1	3	no	2	274	no	DDGP*3 cycles+RT	yes	yes	8	9	9		positive	HLH	16.38	280.43
41	M	58	nasopharynx,palate	8.8	2	0	1	no	1	180	yes	DDGP*3 cycles+RT	no	no	9	9	9		negative		8.28	41.56
42	M	29	nasal cavity	10.8	1	0	1	no	1	178	yes	modified smile*3 cycles+RT	no	no	7	7	7		negative		7.94	43.83
43	M	31	nasal cavity，cervical lymph nodes	7.3	2	2	2	no	2	246	no	modified smile*3 cycles+RT	no	no	39	39	39		negative		15.83	72.82
44	M	15	nasal cavity,paranasal sinus, pharyngeal recess,cheek,eyelid，cervical lymph nodes,bone	27.3	4	4	4	no	2	321	yes	DDGP*6 cycles	yes	yes	3	5	5	positive	positive		183.21	1858.08
45	F	26	nasal cavity,soft palate，oropharynx，cervical lymph nodes	27.1	2	0	2	no	0	164	yes	modified smile*6 cycles	yes	yes	5	13	13	positive	positive		12.74	46.39
46	M	67	nasal cavity，cervical lymph nodes,skin, testis		4	4	4	no	2	280	no	DDGP*6 cycles	yes	yes	4	16	16	positive	positive
47	M	34	nasal cavity		1	0	1	no	1	203	yes	modified smile*3 cycles+RT	no	no	15	15	15	negative
48	M	45	nasal cavity，cervical lymph nodes		2	1	3	no	1	345	yes	DDGP*3 cycles+RT	yes	no	10	21	21	negative
49	F	54	nasal cavity，soft palate，cervical lymph nodes		2	0	1	no	1	192	yes	DDGP*3 cycles+RT	no	no	19	19	19	negative
50	M	72	nasopharynx,nasal cavity,tonsil		2	0	1	no	1	129	yes	DDGP*3 cycles+RT	no	no	22	22	22	negative
51	M	55	nasal cavity，nasopharynx, retroperitoneal lymph nodes	16.5	3	2	1	no	2	224	no	DDGP*6 cycles	yes	yes	7	10	10				27.62	168.48
52	M	49	nasal cavity，cervical lymph nodes	13.5	2	1	3	no	1	431	yes	DDGP*3 cycles+RT	yes	no	6	20	20				17.89	148.49
